# Supplementary material for: Evaluation of the Pharmacokinetics of the Pancreastatin Inhibitor PSTi8 Peptide in Rats: Integration of In Vitro and In Vivo Findings
Source: Molecules. 2022 Jan 6;27(2):339. doi: 10.3390/molecules27020339 (PMC8780964; doi:10.3390/molecules27020339)
Supplement: Supplementary file 1 [file molecules-27-00339-s001.zip]

Archive with 1 entries (1 files):
- molecules-1477178-supplementary.pdf
